# Supplementary material for: Polyphenol-mediated microbiome modulation in STEMI patients: a pilot study
Source: Front Med (Lausanne). 2025 May 21;12:1522373. doi: 10.3389/fmed.2025.1522373 (PMC12133805; doi:10.3389/fmed.2025.1522373)
Supplement: Supplementary file 1 [file Data_Sheet_1.zip]

Archive with 22 entries (21 files):
- New supplementary_material/
- __MACOSX/._New supplementary_material
- New supplementary_material/.DS_Store
- __MACOSX/New supplementary_material/._.DS_Store
- New supplementary_material/description to xlsx suppl tables.txt
- __MACOSX/New supplementary_material/._description to xlsx suppl tables.txt
- New supplementary_material/supplement_table_1.xlsx
- __MACOSX/New supplementary_material/._supplement_table_1.xlsx
- New supplementary_material/~$pplementary tables word.docx
- __MACOSX/New supplementary_material/._~$pplementary tables word.docx
- New supplementary_material/supplement_table_6.xlsx
- __MACOSX/New supplementary_material/._supplement_table_6.xlsx
- New supplementary_material/supplement_table_7.xlsx
- __MACOSX/New supplementary_material/._supplement_table_7.xlsx
- New supplementary_material/supplement_table_4.xlsx
- __MACOSX/New supplementary_material/._supplement_table_4.xlsx
- New supplementary_material/supplement_table_5.xlsx
- __MACOSX/New supplementary_material/._supplement_table_5.xlsx
- New supplementary_material/supplement_table_2.xlsx
- __MACOSX/New supplementary_material/._supplement_table_2.xlsx
- New supplementary_material/supplement_table_3.xlsx
- __MACOSX/New supplementary_material/._supplement_table_3.xlsx
