# Supplementary material for: Polyphenol-mediated microbiome modulation in STEMI patients: a pilot study
Source: Front Med (Lausanne). 2025 May 21;12:1522373. doi: 10.3389/fmed.2025.1522373 (PMC12133805; doi:10.3389/fmed.2025.1522373)
Supplement: Supplementary file 1 [file Data_Sheet_1.zip › New supplementary_material/description to xlsx suppl tables.txt]

Table S1.  Intergroup analysis of clinical parameters: Polyphenol versus Placebo comparison at baseline (M0) and 3-month (M3) follow-up
Table S2.  Intragroup analysis of clinical parameters: Baseline (M0) versus 3-month (M3) comparison in Polyphenol and Placebo groups
Table S3. LEfSe analysis: Bacterial markers distinguishing between Polyphenol and Placebo groups at 3-month (M3) follow-up
Table S4.  LEfSe analysis: Bacterial markers distinguishing between baseline (M0) and 3-month (M3) in the Polyphenol group
Table S5.  LEfSe analysis: Bacterial markers distinguishing between baseline (M0) and 3-month (M3) in the Placebo group
Table S6.  Correlation analysis between clinical parameters and LEfSe markers at 3-month (M3) follow-up
Table S7.  Correlation analysis between STAMP functional markers and LEfSe markers at 3-month (M3) follow-up
