# Supplementary material for: Polyphenol-mediated microbiome modulation in STEMI patients: a pilot study
Source: Front Med (Lausanne). 2025 May 21;12:1522373. doi: 10.3389/fmed.2025.1522373 (PMC12133805; doi:10.3389/fmed.2025.1522373)
Supplement: Supplementary file 1 [file Data_Sheet_1.zip › New supplementary_material/supplement_table_1.xlsx]

## Sheet: Sheet1
Parameters	Time Point	Placebo	Polyphenol	p
TPro, g, M[IQR]	М0	69.7[67.0-73.0]	71.0[68.0-75.0]	0.39b
	М3	68.0[66.0-72.0]	68.0[67.0-75.0]	0.82c
BUN, mol, M[IQR]	М0	6.4[5.3-8.9]	6.6[5.9-7.8]	0.59c
	М3	6.1[5.2-8.0]	6.4[5.9-7.2]	0.76c
TBil, μmol, M[IQR]	М0	12.0[10.0-15.3]	12.8[11.0-16.0]	0.33c
	M3	12.1[10.0-15.2]	13.0[10.0-15.2]	0.46c
CK, U, M[IQR]	M0	112.0[89.0-248.0]	115.0[84.0-156.0]	0.22c
	M3	106.0[80.0-187.0]	92.0[73.0-128.0]	0.12c
НGB, g, M[IQR]	M0	134.0[120.0-149.0]	139.0[126.0-145.0]	0.59b
	M3	139.0[131.0-148.0]	137.0[126.0-144.0]	0.21b
HCT, %, M[IQR]	M0	41.5[37.6-45.0]	42.3[38.3-44.3]	0.66c
	M3	43.2[39.4-45.0]	42.4[39.6-43.2]	0.19c
PLT, 10x9l, M[IQR]	M0	243.0[200.0-282.0]	234.0[208.0-289.0]	0.94c
	M3	236.0[204.0-293.0]	230.0[208.0-289.0]	0.96c
WBC, 10x9l, M[IQR]	M0	8.2[6.4-9.4]	7.5[6.21-9.2]	0.88b
	M3	7.9[6.4-8.9]	7.8[6.4-8.2]	0.35b
NEUT, 10x9l, M[IQR]	M0	61.0[57.0-68.0]	61.0[55.0-66.0]	0.69c
	M3	61.0[57.0-67.0]	60.0[55.0-64.0]	0.19b
LYM,%, M[IQR]	M0	27.0[22.0-31.0]	28.0[23.0-33.0]	0.97b
	M3	28.0[23.0-30.0]	27.0[24.0-32.0]	0.45c
MON,%, M[IQR]	M0	9.0[7.0-10.0]	8.0[7.0-10.0]	0.20c
	M3	7.0[6.0-9.0]	7.0[6.0-9.0]	0.89c
EOS,%, M[IQR]	M0	2.0[1.0-3.0]	2.0[2.0-3.0]	0.32c
	M3	2.0[2.0-3.0]	2.0[2.0-3.0]	0.97c
UrinepH, Mn±Sd	M0	6.09±0.72	6.16±0.61	0.39c
	M3	5.96±0.42	5.9±0.37	0.27c
UrineSG, Mn±Sd	M0	973.76±212.6	973.02±212.42	0.56c
	M3	1041±149.99	1018.56±4.3	0.82c
UrineGLU, Mn±Sd	M0	1.19±5.53	0.04±0.11	0.38c
	M3	0.4±2.68	0.01±0.05	0.42c
UrinePRO, Mn±Sd	M0	0.05±0.17	0.01±0.05	0.63c
	M3	0.02±0.08	0±0.02	0.39c
UrineRBC, Mn±Sd	M0	1.33±4.49	5.29±29.92	0.59c
	M3	0.49±1.25	0.22±0.7	0.24c
UrineLEU, Mn±Sd	M0	4.58±9.22	3.11±2.9	0.61c
	M3	2.07±1.1	2.02±1.76	0.25c
Note: b-Ind. T test, c-Mann-Whitney U test;, TPro-Total Protein, BUN-Blood Urea Nitrogen, TBil-Total Bilirubin, CK-Creatine Kinase, HGB-Hemoglobin, HCT-Hematocrit, PLT-Platelets, WBC-White Blood Cells, NEUT-Neutrophils, LYM-Lymphocytes, MON-Monocytes, EOS-Eosinophils, UrinepH-Urine pH, UrineSG-Urine Specific Gravity, UrineGLU-Urine Glucose, UrinePRO-Urine Protein, UrineRBC-Urine Red Blood Cells, …
