# Supplementary material for: Polyphenol-mediated microbiome modulation in STEMI patients: a pilot study
Source: Front Med (Lausanne). 2025 May 21;12:1522373. doi: 10.3389/fmed.2025.1522373 (PMC12133805; doi:10.3389/fmed.2025.1522373)
Supplement: Supplementary file 1 [file Data_Sheet_1.zip › New supplementary_material/supplement_table_6.xlsx]

## Sheet: Table S6
	TMAO	TPro	Score2	CK	AST	TC
corr coefficient
k__Bacteria|p__Bacteroidetes|c__Bacteroidia|o__Bacteroidales|f__Marinifilaceae|g__Sanguibacteroides|s__Sanguibacteroides_justesenii	0.0186438	-0.281103	0.078368	0.152564	0.0978368	0.0325551
k__Bacteria|p__Bacteroidetes|c__Bacteroidia|o__Bacteroidales|f__Rikenellaceae|g__Alistipes|s__Alistipes_timonensis	0.2103	-0.0687531	0.140106	0.197607	0.0594084	-0.0487898
k__Bacteria|p__Bacteroidetes|c__Bacteroidia|o__Bacteroidales|f__Rikenellaceae|g__Alistipes|s__Alistipes_finegoldii	-0.181717	0.0354398	0.337167	0.00581257	0.113334	0.078323
k__Bacteria|p__Firmicutes|c__Clostridia|o__Lachnospirales|f__Lachnospiraceae|g__[Bacteroides]_pectinophilus_group|s__[Bacteroides]_pectinophilus	-0.215935	-0.00557113	-0.0517264	0.261372	0.177028	0.161907
k__Bacteria|p__Firmicutes|c__Bacilli|o__Lactobacillales|f__Lactobacillaceae|g__Ligilactobacillus|s__Lactobacillus_salivarius	-0.0234753	0.02434	0.0863645	0.20312	0.318443	0.28876
p-value
k__Bacteria|p__Bacteroidetes|c__Bacteroidia|o__Bacteroidales|f__Marinifilaceae|g__Sanguibacteroides|s__Sanguibacteroides_justesenii	0.835194	0.0239369	0.667014	0.217344	0.563763	0.759761
k__Bacteria|p__Bacteroidetes|c__Bacteroidia|o__Bacteroidales|f__Rikenellaceae|g__Alistipes|s__Alistipes_timonensis	0.0176381	0.737422	0.385506	0.151398	0.771571	0.707176
k__Bacteria|p__Bacteroidetes|c__Bacteroidia|o__Bacteroidales|f__Rikenellaceae|g__Alistipes|s__Alistipes_finegoldii	0.0408888	0.954174	0.00371292	0.948288	0.529075	0.587847
k__Bacteria|p__Firmicutes|c__Clostridia|o__Lachnospirales|f__Lachnospiraceae|g__[Bacteroides]_pectinophilus_group|s__[Bacteroides]_pectinophilus	0.0147587	0.954174	0.758649	0.0524277	0.377804	0.219471
k__Bacteria|p__Firmicutes|c__Bacilli|o__Lactobacillales|f__Lactobacillaceae|g__Ligilactobacillus|s__Lactobacillus_salivarius	0.793342	0.954174	0.667014	0.151398	0.00922678	0.0347659
pearon's r
