# Supplementary material for: Polyphenol-mediated microbiome modulation in STEMI patients: a pilot study
Source: Front Med (Lausanne). 2025 May 21;12:1522373. doi: 10.3389/fmed.2025.1522373 (PMC12133805; doi:10.3389/fmed.2025.1522373)
Supplement: Supplementary file 1 [file Data_Sheet_1.zip › New supplementary_material/supplement_table_7.xlsx]

## Sheet: Table S7
	EchoEF%	TMAO
corr coefficient
P125-PWY: superpathway of (R,R)-butanediol biosynthesis	-0.355495	-0.144642
PWY-6588: pyruvate fermentation to acetone	-0.109496	0.177537
P161-PWY: acetylene degradation	-0.211863	0.0904998
UDPNAGSYN-PWY: UDP-N-acetyl-D-glucosamine biosynthesis I	-0.225878	0.123263
p-value
P125-PWY: superpathway of (R,R)-butanediol biosynthesis	0.000205322	0.104705
PWY-6588: pyruvate fermentation to acetone	0.275508	0.045841
P161-PWY: acetylene degradation	0.0279906	0.311598
UDPNAGSYN-PWY: UDP-N-acetyl-D-glucosamine biosynthesis I	0.0266662	0.167391
