# Supplementary material for: Polyphenol-mediated microbiome modulation in STEMI patients: a pilot study
Source: Front Med (Lausanne). 2025 May 21;12:1522373. doi: 10.3389/fmed.2025.1522373 (PMC12133805; doi:10.3389/fmed.2025.1522373)
Supplement: Supplementary file 1 [file Data_Sheet_1.zip › New supplementary_material/supplement_table_4.xlsx]

## Sheet: Table S4
feature	Group	LDA	pvalue
k__Bacteria|p__Firmicutes|c__Clostridia|o__Oscillospirales|f__Ruminococcaceae	M0	4.27865	0.00329632
k__Bacteria|p__Bacteroidetes|c__Bacteroidia|o__Bacteroidales|f__Bacteroidaceae|g__Bacteroides|s__Bacteroides_dorei	M0	3.85683	0.000776689
k__Bacteria|p__Verrucomicrobia	M0	3.66355	0.00229697
k__Bacteria|p__Verrucomicrobia|c__Verrucomicrobiae	M0	3.66304	0.00198497
k__Bacteria|p__Verrucomicrobia|c__Verrucomicrobiae|o__Verrucomicrobiales	M0	3.65941	0.00135606
k__Bacteria|p__Verrucomicrobia|c__Verrucomicrobiae|o__Verrucomicrobiales|f__Akkermansiaceae	M0	3.65941	0.00135606
k__Bacteria|p__Verrucomicrobia|c__Verrucomicrobiae|o__Verrucomicrobiales|f__Akkermansiaceae|g__Akkermansia	M0	3.65941	0.00135606
k__Bacteria|p__Proteobacteria|c__Gammaproteobacteria|o__Burkholderiales|f__Sutterellaceae	M0	3.61577	0.045809
k__Bacteria|p__Firmicutes|c__Clostridia|o__Oscillospirales|f__Ruminococcaceae|g__Subdoligranulum	M0	3.59733	0.0130585
k__Bacteria|p__Firmicutes|c__Clostridia|o__Oscillospirales|f__Ruminococcaceae|g__Ruminococcus	M0	3.46376	0.0335418
k__Bacteria|p__Bacteroidetes|c__Bacteroidia|o__Bacteroidales|f__Muribaculaceae	M0	3.44778	0.00301157
k__Bacteria|p__Firmicutes|c__Bacilli|o__Lactobacillales|f__Streptococcaceae	M0	3.42249	0.0301313
k__Bacteria|p__Bacteroidetes|c__Bacteroidia|o__Bacteroidales|f__Rikenellaceae|g__Alistipes|s__Alistipes_onderdonkii	M0	3.39353	0.0051423
k__Bacteria|p__Bacteroidetes|c__Bacteroidia|o__Bacteroidales|f__Tannerellaceae|g__Parabacteroides|s__Parabacteroides_merdae	M0	3.38434	0.0427976
k__Bacteria|p__Firmicutes|c__Bacilli|o__Lactobacillales|f__Streptococcaceae|g__Streptococcus	M0	3.36755	0.0147002
k__Bacteria|p__Firmicutes|c__Clostridia|o__Oscillospirales|f__[Eubacterium]_coprostanoligenes_group	M0	3.34156	0.0280302
k__Bacteria|p__Firmicutes|c__Clostridia|o__Clostridia_UCG-014	M0	3.31462	0.0130585
k__Bacteria|p__Bacteroidetes|c__Bacteroidia|o__Bacteroidales|f__Muribaculaceae|g__CAG-873	M0	3.29514	1,14845434892771e-05
k__Bacteria|p__Proteobacteria|c__Gammaproteobacteria|o__Enterobacterales|f__Enterobacteriaceae|g__Klebsiella	M0	3.26954	7,76655877920384e-05
k__Bacteria|p__Proteobacteria|c__Gammaproteobacteria|o__Enterobacterales|f__Enterobacteriaceae|g__Klebsiella|s__Klebsiella_pneumoniae	M0	3.26954	7,76655877920384e-05
k__Bacteria|p__Firmicutes|c__Clostridia|o__Clostridia_vadinBB60_group	M0	3.24079	0.0372748
k__Bacteria|p__Proteobacteria|c__Alphaproteobacteria	M0	3.23486	0.0427906
k__Bacteria|p__Proteobacteria|c__Gammaproteobacteria|o__Enterobacterales|f__Pasteurellaceae	M0	3.23199	0.00482262
k__Bacteria|p__Proteobacteria|c__Gammaproteobacteria|o__Enterobacterales|f__Pasteurellaceae|g__Haemophilus	M0	3.22042	0.00504139
k__Bacteria|p__Firmicutes|c__Clostridia|o__Oscillospirales|f__Ruminococcaceae|g__Ruminococcus|s__metagenome	M0	3.20341	0.0215423
k__Bacteria|p__Bacteroidetes|c__Bacteroidia|o__Bacteroidales|f__Tannerellaceae|g__Parabacteroides|s__Parabacteroides_distasonis	M0	3.14655	0.0280302
k__Bacteria|p__Bacteroidetes|c__Bacteroidia|o__Bacteroidales|f__Muribaculaceae|g__CAG-873|s__Bacteroidales_bacterium	M0	3.14589	9,3504600723346e-06
k__Bacteria|p__Bacteroidetes|c__Bacteroidia|o__Bacteroidales|f__Barnesiellaceae	M0	3.13822	0.0372653
k__Bacteria|p__Verrucomicrobia|c__Verrucomicrobiae|o__Verrucomicrobiales|f__Akkermansiaceae|g__Akkermansia|s__Akkermansia_muciniphila	M0	3.1036	0.000265531
k__Bacteria|p__Firmicutes|c__Bacilli|o__Lactobacillales|f__Streptococcaceae|g__Streptococcus|s__Streptococcus_salivarius	M0	3.08237	0.00639896
k__Bacteria|p__Firmicutes|c__Clostridia|o__Oscillospirales|f__Ruminococcaceae|g__Ruminococcus|s__Ruminococcus_bicirculans	M0	3.07384	0.00135379
k__Bacteria|p__Firmicutes|c__Clostridia|o__Oscillospirales|f__Ruminococcaceae|g__[Eubacterium]_siraeum_group	M0	3.07023	0.0200522
k__Bacteria|p__Firmicutes|c__Bacilli|o__Lactobacillales|f__Lactobacillaceae	M0	3.02512	0.0372509
k__Bacteria|p__Bacteroidetes|c__Bacteroidia|o__Bacteroidales|f__Bacteroidaceae|g__Bacteroides|s__Bacteroides_eggerthii	M0	3.00044	0.0299591
k__Bacteria|p__Firmicutes|c__Clostridia|o__Oscillospirales|f__Ruminococcaceae|g__Faecalibacterium|s__metagenome	M0	2.99999	0.000760948
k__Bacteria|p__Cyanobacteria	M0	2.99997	9,24921930640869e-05
k__Bacteria|p__Cyanobacteria|c__Vampirivibrionia	M0	2.99949	9,24921930640869e-05
k__Bacteria|p__Cyanobacteria|c__Vampirivibrionia|o__Gastranaerophilales	M0	2.99906	9,24921930640869e-05
k__Bacteria|p__Bacteroidetes|c__Bacteroidia|o__Bacteroidales|f__Bacteroidaceae|g__Bacteroides|s__Bacteroides_fragilis	M0	2.96902	0.000217889
k__Bacteria|p__Bacteroidetes|c__Bacteroidia|o__Bacteroidales|f__Barnesiellaceae|g__Coprobacter	M0	2.91562	0.000214799
k__Bacteria|p__Firmicutes|c__Clostridia|o__Lachnospirales|f__Lachnospiraceae|g__[Eubacterium]_eligens_group	M0	2.89522	0.00102583
k__Bacteria|p__Firmicutes|c__Bacilli|o__Lactobacillales|f__Lactobacillaceae|g__Ligilactobacillus|s__Lactobacillus_salivarius	M0	2.88144	1,10093932123102e-05
k__Bacteria|p__Firmicutes|c__Bacilli|o__Lactobacillales|f__Lactobacillaceae|g__Ligilactobacillus	M0	2.86866	0.0013265
k__Bacteria|p__Firmicutes|c__Negativicutes|o__Veillonellales-Selenomonadales|f__Veillonellaceae|g__Dialister|s__Dialister_succinatiphilus	M0	2.86261	0.000445553
k__Bacteria|p__Bacteroidetes|c__Bacteroidia|o__Bacteroidales|f__Bacteroidaceae	M0	2.86201	0.00216183
k__Bacteria|p__Bacteroidetes|c__Bacteroidia|o__Bacteroidales|f__Bacteroidaceae|g__Bacteroides	M0	2.86201	0.00216183
k__Bacteria|p__Bacteroidetes|c__Bacteroidia|o__Bacteroidales|f__Rikenellaceae|g__Rikenellaceae_RC9_gut_group	M0	2.85659	0.00521244
k__Bacteria|p__Cyanobacteria|c__Vampirivibrionia|o__Gastranaerophilales|f__Candidatus_Melainabacteria_bacterium_MEL.A1	M0	2.85278	5,82274490535403e-05
k__Bacteria|p__Bacteroidetes	M0	2.8456	0.00671988
k__Bacteria|p__Bacteroidetes|c__Bacteroidia	M0	2.8456	0.00671988
k__Bacteria|p__Bacteroidetes|c__Bacteroidia|o__Bacteroidales	M0	2.8456	0.00671988
k__Bacteria|p__Bacteroidetes|c__Bacteroidia|o__Bacteroidales|f__Bacteroidaceae|g__Bacteroides|s__uncultured_organism	M0	2.82818	0.0372509
k__Bacteria|p__Firmicutes|c__Clostridia|o__Clostridia_UCG-014|f__gut_metagenome	M0	2.82799	0.0109881
k__Bacteria|p__Bacteroidetes|c__Bacteroidia|o__Bacteroidales|f__Bacteroidaceae|g__Bacteroides|s__Bacteroides_massiliensis	M0	2.81075	0.00112679
k__Bacteria|p__Firmicutes|c__Clostridia|o__Lachnospirales|f__Lachnospiraceae|g__Butyrivibrio	M0	2.79902	0.0311847
k__Bacteria|p__Bacteroidetes|c__Bacteroidia|o__Bacteroidales|f__Bacteroidaceae|g__Bacteroides|s__uncultured_Bacteroidales_bacterium	M0	2.78484	0.0173608
k__Bacteria|p__Firmicutes|c__Clostridia|o__Lachnospirales|f__Lachnospiraceae|g__Butyrivibrio|s__Butyrivibrio_crossotus	M0	2.7705	0.03724
k__Bacteria|p__Firmicutes|c__Negativicutes|o__Veillonellales-Selenomonadales|f__Veillonellaceae|g__Dialister|s__Dialister_invisus	M0	2.76726	0.0225308
k__Bacteria|p__Proteobacteria|c__Gammaproteobacteria|o__Burkholderiales|f__Sutterellaceae|g__Sutterella|s__gut_metagenome	M0	2.71501	0.0107317
k__Bacteria|p__Firmicutes|c__Clostridia|o__Lachnospirales|f__Lachnospiraceae|g__[Eubacterium]_eligens_group|s__[Eubacterium]_eligens	M0	2.7088	0.000302725
k__Bacteria|p__Bacteroidetes|c__Bacteroidia|o__Bacteroidales|f__Rikenellaceae|g__Alistipes|s__gut_metagenome	M0	2.69898	0.00210093
k__Bacteria|p__Proteobacteria|c__Alphaproteobacteria|o__Sphingomonadales|f__Sphingomonadaceae|g__Sphingomonas|s__bacterium_N56	M0	2.69573	0.00021585
k__Bacteria|p__Proteobacteria|c__Alphaproteobacteria|o__Sphingomonadales	M0	2.69562	0.00021585
k__Bacteria|p__Proteobacteria|c__Alphaproteobacteria|o__Sphingomonadales|f__Sphingomonadaceae	M0	2.69445	0.00021585
k__Bacteria|p__Proteobacteria|c__Alphaproteobacteria|o__Sphingomonadales|f__Sphingomonadaceae|g__Sphingomonas	M0	2.69384	0.00021585
k__Bacteria|p__Firmicutes|c__Clostridia|o__Oscillospirales|f__Ruminococcaceae|g__[Eubacterium]_siraeum_group|s__gut_metagenome	M0	2.69274	0.021037
k__Bacteria|p__Bacteroidetes|c__Bacteroidia|o__Bacteroidales|f__Bacteroidaceae|g__Bacteroides|s__Bacteroides_finegoldii	M0	2.63168	0.0308997
k__Bacteria|p__Firmicutes|c__Clostridia|o__Lachnospirales|f__Lachnospiraceae|g__[Eubacterium]_hallii_group	M0	2.63167	0.00590136
k__Bacteria|p__Bacteroidetes|c__Bacteroidia|o__Bacteroidales|f__Rikenellaceae|g__Alistipes|s__Alistipes_inops	M0	2.61008	0.0029082
k__Bacteria|p__Firmicutes|c__Bacilli|o__Lactobacillales|f__Lactobacillaceae|g__Limosilactobacillus	M0	2.60495	0.0458236
k__Bacteria|p__Bacteroidetes|c__Bacteroidia|o__Bacteroidales|f__Marinifilaceae|g__Butyricimonas|s__uncultured_Bacteroidetes_bacterium	M0	2.59805	0.0427796
k__Bacteria|p__Firmicutes|c__Clostridia|o__Lachnospirales|f__Lachnospiraceae|g__[Eubacterium]_hallii_group|s__[Eubacterium]_hallii	M0	2.57325	0.00432795
k__Bacteria|p__Firmicutes|c__Clostridia|o__Oscillospirales|f__Ruminococcaceae|g__CAG-352	M0	2.55239	0.00680272
k__Bacteria|p__Desulfobacterota|c__Desulfovibrionia|o__Desulfovibrionales|f__Desulfovibrionaceae|g__Desulfovibrio|s__metagenome	M0	2.53834	0.0293808
k__Bacteria|p__Firmicutes|c__Bacilli|o__Lactobacillales|f__Streptococcaceae|g__Streptococcus|s__Streptococcus_parasanguinis	M0	2.52724	0.0214369
k__Bacteria|p__Firmicutes|c__Clostridia|o__Clostridiales|f__Ruminococcaceae	M0	2.52562	0.030125
k__Bacteria|p__Firmicutes|c__Negativicutes|o__Veillonellales-Selenomonadales|f__Veillonellaceae|g__Dialister|s__gut_metagenome	M0	2.52346	0.000388075
k__Bacteria|p__Firmicutes|c__Clostridia|o__Clostridia_vadinBB60_group|f__gut_metagenome	M0	2.5207	0.00671296
k__Bacteria|p__Firmicutes|c__Clostridia|o__Lachnospirales|f__Lachnospiraceae|g__[Bacteroides]_pectinophilus_group|s__[Bacteroides]_pectinophilus	M0	2.50978	5,45843760208295e-05
k__Bacteria|p__Firmicutes|c__Clostridia|o__Lachnospirales|f__Lachnospiraceae|g__[Bacteroides]_pectinophilus_group	M0	2.50928	5,45843760208295e-05
k__Bacteria|p__Bacteroidetes|c__Bacteroidia|o__Bacteroidales|f__Prevotellaceae|g__Prevotellaceae_UCG-003	M0	2.47447	0.00560435
k__Bacteria|p__Bacteroidetes|c__Bacteroidia|o__Bacteroidales|f__Barnesiellaceae|g__Coprobacter|s__Bacteroidales_bacterium	M0	2.45688	0.00165308
k__Bacteria|p__Firmicutes|c__Clostridia|o__Oscillospirales|f__Ruminococcaceae|g__Incertae_Sedis	M0	2.44155	0.0442817
k__Bacteria|p__Firmicutes|c__Clostridia|o__Lachnospirales|f__Lachnospiraceae|g__Lachnospiraceae_UCG-001	M0	2.41942	0.0230553
k__Bacteria|p__Firmicutes|c__Clostridia|o__Oscillospirales|f__Hungateiclostridiaceae|g__Ruminiclostridium	M0	2.41894	0.00373885
k__Bacteria|p__Firmicutes|c__Clostridia|o__Oscillospirales|f__Hungateiclostridiaceae	M0	2.4164	0.00373885
k__Bacteria|p__Firmicutes|c__Clostridia|o__Oscillospirales|f__Ruminococcaceae|g__Faecalibacterium|s__Ruminococcaceae_bacterium	M0	2.41449	5,20835671973903e-05
k__Bacteria|p__Firmicutes|c__Bacilli|o__Izemoplasmatales	M0	2.41244	0.0310275
k__Bacteria|p__Firmicutes|c__Bacilli|o__Izemoplasmatales|f__uncultured_organism	M0	2.41244	0.0310275
k__Bacteria|p__Firmicutes|c__Clostridia|o__Oscillospirales|f__UCG-011	M0	2.40685	0.00415726
k__Bacteria|p__Bacteroidetes|c__Bacteroidia|o__Bacteroidales|f__Tannerellaceae|g__Parabacteroides|s__Parabacteroides_goldsteinii	M0	2.38242	0.00959904
k__Bacteria|p__Firmicutes|c__Clostridia|o__Oscillospirales|f__Ruminococcaceae|g__Ruminococcus|s__gut_metagenome	M0	2.38001	0.00164205
k__Bacteria|p__Firmicutes|c__Clostridia|o__Clostridiales|f__Ruminococcaceae|g__Oscillospira	M0	2.36883	0.0454815
k__Bacteria|p__Firmicutes|c__Clostridia|o__Oscillospirales|f__UCG-010|g__uncultured_Ruminococcaceae_bacterium	M0	2.36877	0.00646505
k__Bacteria|p__Actinobacteria|c__Actinobacteria|o__Bifidobacteriales|f__Bifidobacteriaceae|g__Bifidobacterium|s__Bifidobacterium_angulatum	M0	2.36713	0.000470811
k__Bacteria|p__Firmicutes|c__Bacilli|o__Erysipelotrichales|f__Erysipelatoclostridiaceae|g__Erysipelotrichaceae_UCG-003|s__gut_metagenome	M0	2.36044	0.048516
k__Bacteria|p__Firmicutes|c__Bacilli|o__Erysipelotrichales|f__Erysipelotrichaceae|g__Solobacterium	M0	2.3527	0.044777
k__Bacteria|p__Firmicutes|c__Bacilli|o__Erysipelotrichales|f__Erysipelotrichaceae|g__Holdemanella|s__metagenome	M0	2.35244	0.00273913
k__Bacteria|p__Firmicutes|c__Bacilli|o__Lactobacillales|f__Enterococcaceae|g__Enterococcus|s__Enterococcus_faecalis	M0	2.3434	0.028014
k__Bacteria|p__Firmicutes|c__Clostridia|o__Lachnospirales|f__Lachnospiraceae|g__Tyzzerella|s__Anaerotignum_lactatifermentans	M0	2.33222	0.00707308
k__Bacteria|p__Bacteroidetes|c__Bacteroidia|o__Bacteroidales|f__Bacteroidaceae|g__Bacteroides|s__Bacteroides_thetaiotaomicron	M0	2.33024	0.000728489
k__Bacteria|p__Firmicutes|c__Bacilli|o__Erysipelotrichales|f__Erysipelotrichaceae|g__Solobacterium|s__metagenome	M0	2.30505	0.0362323
k__Bacteria|p__Bacteroidetes|c__Bacteroidia|o__Bacteroidales|f__Bacteroidaceae|g__Bacteroides|s__Bacteroidaceae_bacterium	M0	2.2853	0.00482468
k__Bacteria|p__Firmicutes|c__Clostridia|o__Christensenellales|f__Christensenellaceae|g__Christensenellaceae_R-7_group|s__uncultured_organism	M0	2.27036	0.0121738
k__Bacteria|p__Firmicutes|c__Clostridia|o__Lachnospirales|f__Lachnospiraceae|g__[Ruminococcus]_gauvreauii_group	M0	2.25995	0.0290451
k__Bacteria|p__Firmicutes|c__Clostridia|o__Oscillospirales|f__Ruminococcaceae|g__Faecalibacterium|s__uncultured_organism	M0	2.25631	0.0427976
k__Bacteria|p__Proteobacteria|c__Gammaproteobacteria|o__Burkholderiales|f__Sutterellaceae|g__Sutterella|s__Sutterella_sp._YIT_12072	M0	2.25534	0.0261991
k__Bacteria|p__Firmicutes|c__Bacilli|o__Lactobacillales|f__Streptococcaceae|g__Streptococcus|s__Streptococcus_anginosus	M0	2.24597	0.00449919
k__Bacteria|p__Bacteroidetes|c__Bacteroidia|o__Bacteroidales|f__Bacteroidaceae|g__Bacteroides|s__Bacteroides_nordii	M0	2.24175	0.00970795
k__Bacteria|p__Firmicutes|c__Clostridia|o__Oscillospirales|f__Hydrogenoanaerobacterium|g__Selenomonadales_bacterium_Marseille-P2399	M0	2.2058	0.0282114
k__Bacteria|p__Bacteroidetes|c__Bacteroidia|o__Bacteroidales|f__Bacteroidaceae|g__Bacteroides|s__Bacteroides_sp._Marseille-P2653	M0	2.19961	3,60853065619957e-05
k__Bacteria|p__Proteobacteria|c__Gammaproteobacteria|o__Enterobacterales|f__Pasteurellaceae|g__Haemophilus|s__Haemophilus_pittmaniae	M0	2.16853	0.00444758
k__Bacteria|p__Firmicutes|c__Clostridia|o__Clostridia_vadinBB60_group|f__metagenome	M0	2.15195	0.0197517
k__Bacteria|p__Bacteroidetes|c__Bacteroidia|o__Bacteroidales|f__Prevotellaceae|g__Alloprevotella|s__Prevotellaceae_bacterium	M0	2.14471	0.00142882
k__Bacteria|p__Bacteroidetes|c__Bacteroidia|o__Bacteroidales|f__Barnesiellaceae|g__Barnesiella|s__Barnesiella_intestinihominis	M0	2.13591	0.000688601
k__Bacteria|p__Cyanobacteria|c__Vampirivibrionia|o__Gastranaerophilales|f__Clostridium_sp._CAG:306	M0	2.12232	0.0150107
k__Bacteria|p__Firmicutes|c__Bacilli|o__Erysipelotrichales|f__Erysipelatoclostridiaceae|g__Asteroleplasma|s__metagenome	M0	2.11928	0.0295144
k__Bacteria|p__Bacteroidetes|c__Bacteroidia|o__Bacteroidales|f__Prevotellaceae|g__Prevotella_7|s__Prevotella_sp.	M0	2.11187	0.0159013
k__Bacteria|p__Firmicutes|c__Bacilli|o__Erysipelotrichales|f__Erysipelatoclostridiaceae|g__Erysipelatoclostridium	M0	2.1058	0.0402506
k__Bacteria|p__Firmicutes|c__Bacilli|o__Erysipelotrichales|f__Erysipelotrichaceae|g__Holdemania|s__Holdemania_massiliensis	M0	2.10496	0.0345755
k__Bacteria|p__Bacteroidetes|c__Bacteroidia|o__Bacteroidales|f__Barnesiellaceae|g__Coprobacter|s__Coprobacter_secundus	M0	2.09114	0.0042443
k__Bacteria|p__Firmicutes|c__Clostridia|o__Oscillospirales|f__Ruminococcaceae|g__Subdoligranulum|s__uncultured_Faecalibacterium_sp.	M0	2.08932	0.0368337
k__Bacteria|p__Bacteroidetes|c__Bacteroidia|o__Bacteroidales|f__Barnesiellaceae|g__Coprobacter|s__Coprobacter_fastidiosus	M0	2.08531	0.0213053
k__Bacteria|p__Firmicutes|c__Bacilli|o__Lactobacillales|f__Lactobacillaceae|g__Limosilactobacillus|s__Lactobacillus_fermentum	M0	2.07384	0.00185441
k__Bacteria|p__Bacteroidetes|c__Bacteroidia|o__Bacteroidales|f__Bacteroidaceae|g__Bacteroides|s__Bacteroides_ovatus	M0	2.06729	0.00756378
k__Bacteria|p__Firmicutes|c__Bacilli|o__Erysipelotrichales|f__Erysipelotrichaceae|g__Erysipelotrichaceae_UCG-006	M0	2.05693	0.00465996
k__Bacteria|p__Firmicutes|c__Clostridia|o__Lachnospirales|f__Lachnospiraceae|g__Lachnospiraceae_FCS020_group|s__metagenome	M0	2.05208	0.0146545
k__Bacteria|p__Firmicutes|c__Negativicutes|o__Veillonellales-Selenomonadales|f__Veillonellaceae|g__Dialister|s__Bacteroides_xylanisolvens	M0	2.04055	0.0302545
k__Bacteria|p__Actinobacteria|c__Actinobacteria|o__Micrococcales|f__Micrococcaceae|g__Rothia	M0	2.03557	0.00564701
k__Bacteria|p__Actinobacteria|c__Actinobacteria|o__Micrococcales|f__Micrococcaceae	M0	2.03451	0.00564701
k__Bacteria|p__Actinobacteria|c__Actinobacteria|o__Micrococcales	M0	2.03344	0.00564701
k__Bacteria|p__Proteobacteria|c__Gammaproteobacteria|o__Enterobacterales|f__Enterobacteriaceae|g__Escherichia-Shigella|s__metagenome	M0	2.0273	0.0245322
k__Bacteria|p__Firmicutes|c__Clostridia|o__Lachnospirales|f__Lachnospiraceae|g__Stomatobaculum	M0	2.01753	0.0208015
k__Bacteria|p__Firmicutes|c__Clostridia|o__Lachnospirales|f__Lachnospiraceae|g__Stomatobaculum|s__Stomatobaculum_longum	M0	2.01753	0.0208015
k__Bacteria|p__Firmicutes|c__Clostridia|o__Clostridiales|f__Clostridiaceae|g__Clostridium_sensu_stricto_1|s__Clostridium_paraputrificum	M0	2.0169	0.028617
k__Bacteria|p__Firmicutes|c__Clostridia|o__Oscillospirales|f__Oscillospiraceae|g__V9D2013_group	M0	2.00133	0.00309247
k__Bacteria|p__Firmicutes|c__Clostridia|o__Lachnospirales|f__Lachnospiraceae	M3	4.23445	0.0290654
k__Bacteria|p__Firmicutes|c__Clostridia|o__Lachnospirales	M3	4.22806	0.0290654
k__Bacteria|p__Bacteroidetes|c__Bacteroidia|o__Bacteroidales|f__Prevotellaceae|g__Prevotella	M3	3.67062	0.0335195
k__Bacteria|p__Firmicutes|c__Clostridia|o__Lachnospirales|f__Lachnospiraceae|g__Roseburia	M3	3.62891	0.0141418
k__Bacteria|p__Firmicutes|c__Clostridia|o__Lachnospirales|f__Lachnospiraceae|g__Coprococcus	M3	3.4082	0.00452829
k__Bacteria|p__Firmicutes|c__Clostridia|o__Lachnospirales|f__Lachnospiraceae|g__Blautia|s__human_gut	M3	3.35405	0.00643635
k__Bacteria|p__Firmicutes|c__Clostridia|o__Oscillospirales|f__Butyricicoccaceae	M3	3.33629	2,88228639716563e-06
k__Bacteria|p__Firmicutes|c__Clostridia|o__Oscillospirales|f__Butyricicoccaceae|g__Butyricicoccus	M3	3.31935	1,99598390033903e-05
k__Bacteria|p__Firmicutes|c__Clostridia|o__Lachnospirales|f__Lachnospiraceae|g__Roseburia|s__Roseburia_intestinalis	M3	3.2418	0.00616363
k__Bacteria|p__Firmicutes|c__Clostridia|o__Oscillospirales|f__Oscillospiraceae|g__UCG-003	M3	3.11714	0.0233176
k__Bacteria|p__Firmicutes|c__Clostridia|o__Oscillospirales|f__Oscillospiraceae|g__UCG-003|s__gut_metagenome	M3	3.0055	0.0489969
k__Bacteria|p__Firmicutes|c__Clostridia|o__Lachnospirales|f__Lachnospiraceae|g__Fusicatenibacter|s__Fusicatenibacter_saccharivorans	M3	2.90273	0.0489969
k__Bacteria|p__Firmicutes|c__Clostridia|o__Oscillospirales|f__Oscillospiraceae|g__Oscillibacter	M3	2.88926	0.0208336
k__Bacteria|p__Firmicutes|c__Clostridia|o__Lachnospirales|f__Lachnospiraceae|g__Roseburia|s__Roseburia_hominis	M3	2.83366	0.0372748
k__Bacteria|p__Bacteroidetes|c__Bacteroidia|o__Bacteroidales|f__Prevotellaceae|g__Prevotella_9|s__Prevotella_9_gut_metagenome	M3	2.83264	0.0158473
k__Bacteria|p__Firmicutes|c__Clostridia|o__Lachnospirales|f__Lachnospiraceae|g__Dorea|s__Dorea_formicigenerans	M3	2.74227	0.00732085
k__Bacteria|p__Firmicutes|c__Clostridia|o__Oscillospirales|f__Oscillospiraceae|g__Oscillibacter|s__gut_metagenome	M3	2.71889	0.035993
k__Bacteria|p__Bacteroidetes|c__Bacteroidia|o__Bacteroidales|f__Prevotellaceae|g__Prevotella|s__uncultured_organism	M3	2.70919	0.00947125
k__Bacteria|p__Bacteroidetes|c__Bacteroidia|o__Bacteroidales|f__Prevotellaceae|g__Prevotellaceae_NK3B31_group	M3	2.68406	0.0136452
k__Bacteria|p__Firmicutes|c__Bacilli|o__Lactobacillales|f__Lactobacillaceae|g__Ligilactobacillus|s__Lactobacillus_ruminis	M3	2.63088	0.0124693
k__Bacteria|p__Firmicutes|c__Clostridia|o__Oscillospirales|f__Ruminococcaceae|g__Ruminococcus|s__Ruminococcus_callidus	M3	2.61403	0.0233106
k__Bacteria|p__Firmicutes|c__Clostridia|o__Lachnospirales|f__Lachnospiraceae|g__Acetitomaculum	M3	2.49222	0.0185835
k__Bacteria|p__Firmicutes|c__Clostridia|o__Lachnospirales|f__Lachnospiraceae|g__Acetitomaculum|s__Firmicutes_bacterium	M3	2.49222	0.0185835
k__Bacteria|p__Firmicutes|c__Clostridia|o__Lachnospirales|f__Lachnospiraceae|g__Lachnospiraceae_ND3007_group	M3	2.44234	0.0399553
k__Bacteria|p__Bacteroidetes|c__Bacteroidia|o__Bacteroidales|f__Rikenellaceae|g__Rikenellaceae_RC9_gut_group|s__metagenome	M3	2.39975	0.0285314
k__Bacteria|p__Firmicutes|c__Clostridia|o__Lachnospirales|f__Lachnospiraceae|g__Howardella	M3	2.38779	0.00161712
k__Bacteria|p__Firmicutes|c__Clostridia|o__Oscillospirales|f__Butyricicoccaceae|g__Butyricicoccus|s__Agathobaculum_sp.	M3	2.36564	0.0169736
k__Bacteria|p__Firmicutes|c__Clostridia|o__Lachnospirales|f__Lachnospiraceae|g__Sellimonas	M3	2.33863	0.0165435
k__Bacteria|p__Firmicutes|c__Clostridia|o__Oscillospirales|f__Ruminococcaceae|g__Anaerotruncus	M3	2.3309	0.0141176
k__Bacteria|p__Firmicutes|c__Clostridia|o__Peptostreptococcales-Tissierellales|f__Anaerovoracaceae|g__[Eubacterium]_nodatum_group	M3	2.29469	0.00299256
k__Bacteria|p__Firmicutes|c__Clostridia|o__Lachnospirales|f__Lachnospiraceae|g__Coprococcus|s__Coprococcus_eutactus	M3	2.29125	0.0172028
k__Bacteria|p__Firmicutes|c__Clostridia|o__Oscillospirales|f__Oscillospiraceae|g__Oscillospira	M3	2.25053	0.0323707
k__Bacteria|p__Firmicutes|c__Clostridia|o__Oscillospirales|f__Oscillospiraceae|g__Oscillospira|s__uncultured_organism	M3	2.25053	0.0323707
k__Bacteria|p__Firmicutes|c__Clostridia|o__Lachnospirales|f__Lachnospiraceae|g__Lachnospiraceae_NC2004_group|s__uncultured_Clostridiaceae_bacterium	M3	2.20731	0.0152986
k__Bacteria|p__Firmicutes|c__Clostridia|o__Clostridiales|f__Veillonellaceae|g__Mitsuokella	M3	2.05815	0.0180952
