# Supplementary material for: Polyphenol-mediated microbiome modulation in STEMI patients: a pilot study
Source: Front Med (Lausanne). 2025 May 21;12:1522373. doi: 10.3389/fmed.2025.1522373 (PMC12133805; doi:10.3389/fmed.2025.1522373)
Supplement: Supplementary file 1 [file Data_Sheet_1.zip › New supplementary_material/supplement_table_2.xlsx]

## Sheet: Sheet1
Parameters	Group	М0	М3	p
TPro, g, M[IQR]	Placebo	69.7[67.0-73.0]	68.0[66.0-72.0]	0.42b
	Polyphenol	71.0[68.0-75.0]	68.0[67.0-75.0]	0.10c
BUN, mol, M[IQR]	Placebo	6.4[5.3-8.9]	6.1[5.2-8.0]	0.72c
	Polyphenol	6.6[5.9-7.8]	6.4[5.9-7.2]	0.33c
TBil, μmol, M[IQR]	Placebo	12.0[10.0-15.3]	12.1[10.0-15.2]	0.94c
	Polyphenol	12.8[11.0-16.0]	13.0[10.0-15.2]	0.89c
CK, U, M[IQR]	Placebo	112.0[89.0-248.0]	106.0[80.0-187.0]	0.31c
	Polyphenol	115.0[84.0-156.0]	92.0[73.0-128.0]	0.10c
НGB, g, M[IQR]	Placebo	134.0[120.0-149.0]	139.0[131.0-148.0]	0.18b
	Polyphenol	139.0[126.0-145.0]	137.0[126.0-144.0]	0.87b
HCT, %, M[IQR]	Placebo	41.5[37.6-45.0]	43.2[39.4-45.0]	0.16c
	Polyphenol	42.3[38.3-44.3]	42.4[39.6-43.2]	0.83c
PLT, 10x9l, M[IQR]	Placebo	243.0[200.0-282.0]	236.0[204.0-293.0]	0.84c
	Polyphenol	234.0[208.0-289.0]	230.0[208.0-289.0]	0.96c
WBC, 10x9l, M[IQR]	Placebo	8.2[6.4-9.4]	7.9[6.4-8.9]	0.51b
	Polyphenol	7.5[6.21-9.2]	7.8[6.4-8.2]	0.13b
NEUT, 10x9l, M[IQR]	Placebo	61.0[57.0-68.0]	61.0[57.0-67.0]	0.80c
	Polyphenol	61.0[55.0-66.0]	60.0[55.0-64.0]	0.35c
LYM, 10x9, M[IQR]	Placebo	27.0[22.0-31.0]	28.0[23.0-30.0]	0.99c
	Polyphenol	28.0[23.0-33.0]	27.0[24.0-32.0]	0.59c
MON, 10x9, M[IQR]	Placebo	9.0[7.0-10.0]	7.0[6.0-9.0]	<0.0001b
	Polyphenol	8.0[7.0-10.0]	7.0[6.0-9.0]	<0.05c
EOS,%, M[IQR]	Placebo	2.0[1.0-3.0]	2.0[2.0-3.0]	0.53c
	Polyphenol	2.0[2.0-3.0]	2.0[2.0-3.0]	0.57c
UrinepH, Mn±Sd	Placebo	6.09±0.72	5.96±0.42	0.53c
	Polyphenol	6.16±0.61	5.9±0.37	<0.001c
UrineSG, Mn±Sd	Placebo	973.76±212.6	1041±149.99	0.59c
	Polyphenol	973.02±212.42	1018.56±4.3	0.06c
UrineGLU, Mn±Sd	Placebo	1.19±5.53	0.4±2.68	0.39c
	Polyphenol	0.04±0.11	0.01±0.05	0.27c
UrinePRO, Mn±Sd	Placebo	0.05±0.17	0.02±0.08	0.31c
	Polyphenol	0.01±0.05	0±0.02	0.14c
UrineRBC, Mn±Sd	Placebo	1.33±4.49	0.49±1.25	0.47c
	Polyphenol	5.29±29.92	0.22±0.7	0.23c
UrineLEU, Mn±Sd	Placebo	4.58±9.22	2.07±1.1	<0.05c
	Polyphenol	3.11±2.9	2.02±1.76	<0.05c
Note: b-Ind. T test, c-Mann-Whitney U test;, TPro-Total Protein, BUN-Blood Urea Nitrogen, TBil-Total Bilirubin, CK-Creatine Kinase, HGB-Hemoglobin, HCT-Hematocrit, PLT-Platelets, WBC-White Blood Cells, NEUT-Neutrophils, LYM-Lymphocytes, MON-Monocytes, EOS-Eosinophils, UrinepH-Urine pH, UrineSG-Urine Specific Gravity, UrineGLU-Urine Glucose, UrinePRO-Urine Protein, UrineRBC-Urine Red Blood Cells, …
