# Supplementary material for: Polyphenol-mediated microbiome modulation in STEMI patients: a pilot study
Source: Front Med (Lausanne). 2025 May 21;12:1522373. doi: 10.3389/fmed.2025.1522373 (PMC12133805; doi:10.3389/fmed.2025.1522373)
Supplement: Supplementary file 1 [file Data_Sheet_1.zip › New supplementary_material/supplement_table_3.xlsx]

## Sheet: Table S3
feature	Group	LDA	pvalue
k__Bacteria|p__Firmicutes|c__Clostridia|o__Oscillospirales	Placebo	4.52632	0.020112
k__Bacteria|p__Firmicutes|c__Clostridia|o__Clostridia_UCG-014	Placebo	3.67256	0.0369482
k__Bacteria|p__Firmicutes|c__Clostridia|o__Oscillospirales|f__UCG-010	Placebo	3.60263	0.0369482
k__Bacteria|p__Firmicutes|c__Clostridia|o__Oscillospirales|f__Ruminococcaceae|g__Subdoligranulum	Placebo	3.52681	0.0403905
k__Bacteria|p__Bacteroidetes|c__Bacteroidia|o__Bacteroidales|f__Rikenellaceae|g__Rikenellaceae_RC9_gut_group	Placebo	3.41619	0.0285963
k__Bacteria|p__Bacteroidetes|c__Bacteroidia|o__Bacteroidales|f__Prevotellaceae|g__Prevotella_9|s__Prevotella_9_gut_metagenome	Placebo	3.41548	0.0103515
k__Bacteria|p__Firmicutes|c__Clostridia|o__Clostridia_UCG-014|f__gut_metagenome	Placebo	3.24595	0.022603
k__Bacteria|p__Cyanobacteria	Placebo	3.01935	0.0219708
k__Bacteria|p__Cyanobacteria|c__Vampirivibrionia	Placebo	3.01842	0.0219708
k__Bacteria|p__Cyanobacteria|c__Vampirivibrionia|o__Gastranaerophilales	Placebo	3.01714	0.0219708
k__Bacteria|p__Bacteroidetes|c__Bacteroidia|o__Bacteroidales|f__Tannerellaceae|g__Parabacteroides|s__Parabacteroides_goldsteinii	Placebo	2.9956	0.0435247
k__Bacteria|p__Cyanobacteria|c__Vampirivibrionia|o__Gastranaerophilales|f__Candidatus_Melainabacteria_bacterium_MEL.A1	Placebo	2.96851	0.0449641
k__Bacteria|p__Bacteroidetes|c__Bacteroidia|o__Bacteroidales|f__Barnesiellaceae|g__Coprobacter	Placebo	2.73171	0.0173403
k__Bacteria|p__Firmicutes|c__Bacilli|o__Lactobacillales|f__Lactobacillaceae|g__Ligilactobacillus	Placebo	2.70116	0.0474724
k__Bacteria|p__Firmicutes|c__Incertae_Sedis	Placebo	2.67155	0.0119539
k__Bacteria|p__Firmicutes|c__Incertae_Sedis|o__DTU014	Placebo	2.67155	0.0119539
k__Bacteria|p__Firmicutes|c__Clostridia|o__Oscillospirales|f__UCG-010|g__metagenome	Placebo	2.63511	0.0198763
k__Bacteria|p__Firmicutes|c__Bacilli|o__Lactobacillales|f__Lactobacillaceae|g__Ligilactobacillus|s__Lactobacillus_salivarius	Placebo	2.62414	0.0160442
k__Bacteria|p__Firmicutes|c__Clostridia|o__Oscillospirales|f__Hydrogenoanaerobacterium|g__Selenomonadales_bacterium_Marseille-P2399	Placebo	2.46795	0.0316521
k__Bacteria|p__Bacteroidetes|c__Bacteroidia|o__Bacteroidales|f__Barnesiellaceae|g__Coprobacter|s__Coprobacter_secundus	Placebo	2.372	0.00646646
k__Bacteria|p__Firmicutes|c__Clostridia|o__Oscillospirales|f__Oscillospiraceae|g__UCG-007	Placebo	2.3642	0.00317362
k__Bacteria|p__Bacteroidetes|c__Bacteroidia|o__Bacteroidales|f__Bacteroidaceae|g__Bacteroides|s__Bacteroides_sp._Marseille-P2653	Placebo	2.347	0.00332281
k__Bacteria|p__Bacteroidetes|c__Bacteroidia|o__Bacteroidales|f__Rikenellaceae|g__Alistipes|s__Alistipes_timonensis	Placebo	2.28814	0.00399754
k__Bacteria|p__Bacteroidetes|c__Bacteroidia|o__Bacteroidales|f__Bacteroidaceae|g__Bacteroides|s__Bacteroidaceae_bacterium	Placebo	2.21964	0.0441403
k__Bacteria|p__Bacteroidetes|c__Bacteroidia|o__Bacteroidales|f__Marinifilaceae|g__Sanguibacteroides|s__Sanguibacteroides_justesenii	Placebo	2.21924	0.0321807
k__Bacteria|p__Bacteroidetes|c__Bacteroidia|o__Bacteroidales|f__Marinifilaceae|g__Sanguibacteroides	Placebo	2.21725	0.0321807
k__Bacteria|p__Bacteroidetes|c__Bacteroidia|o__Bacteroidales|f__Barnesiellaceae|g__Coprobacter|s__Bacteroidales_bacterium	Placebo	2.21322	0.0280709
k__Bacteria|p__Firmicutes|c__Clostridia|o__Oscillospirales|f__Ruminococcaceae|g__Faecalibacterium|s__Ruminococcaceae_bacterium	Placebo	2.19481	0.0454971
k__Bacteria|p__Cyanobacteria|c__Vampirivibrionia|o__Gastranaerophilales|f__Clostridium_sp._CAG:306	Placebo	2.18177	0.0487335
k__Bacteria|p__Firmicutes|c__Clostridia|o__Oscillospirales|f__Oscillospiraceae|g__V9D2013_group	Placebo	2.1774	0.00253398
k__Bacteria|p__Firmicutes|c__Clostridia|o__Lachnospirales|f__Lachnospiraceae|g__[Bacteroides]_pectinophilus_group|s__[Bacteroides]_pectinophilus	Placebo	2.1398	0.0484388
k__Bacteria|p__Firmicutes|c__Clostridia|o__Lachnospirales|f__Lachnospiraceae|g__[Bacteroides]_pectinophilus_group	Placebo	2.13642	0.0484388
k__Bacteria|p__Bacteroidetes|c__Bacteroidia|o__Bacteroidales|f__Prevotellaceae|g__Prevotella|s__Prevotella_timonensis	Placebo	2.11454	0.0225541
k__Bacteria|p__Actinobacteria|c__Actinobacteria|o__Bifidobacteriales|f__Bifidobacteriaceae|g__Bifidobacterium|s__Bifidobacterium_dentium	Placebo	2.09054	0.0215821
k__Bacteria|p__Bacteroidetes|c__Bacteroidia|o__Bacteroidales|f__Rikenellaceae|g__Alistipes|s__Alistipes_finegoldii	Polyphenol	2.97561	0.0450419
k__Bacteria|p__Firmicutes|c__Clostridia|o__Oscillospirales|f__Butyricicoccaceae|g__Butyricicoccus|s__Agathobaculum_sp.	Polyphenol	2.44194	0.0046887
k__Bacteria|p__Firmicutes|c__Clostridia|o__Lachnospirales|f__Lachnospiraceae|g__Sellimonas	Polyphenol	2.35442	0.0221011
